# Supplementary material for: Magnesium oxide nanoparticles reduce clubroot by regulating plant defense response and rhizosphere microbial community of tumorous stem mustard (Brassica juncea var. tumida)
Source: Front Microbiol. 2024 Mar 20;15:1370427. doi: 10.3389/fmicb.2024.1370427 (PMC10989686; doi:10.3389/fmicb.2024.1370427)
Supplement: Supplementary file 5 [file Table_3.XLSX]

## Sheet: S3
Table S3. Genes related to plant growth promoting (PGP) traits. (Cheng et al., 2023) (The red color indicates the genes with significant differences compared with CK in our study.)
PGP traits	Passway	Gene annotation	KO	KEGG_GENE_NAME	PGP traits
Indole-3-acetic acid (IAA) biosynthesis	Tryptophan metabolism	Nitrile hydratase subunit alpha [EC:4.2.1.84]	K01721	nthA	Indole-3-acetic acid (IAA) biosynthesis
	Tryptophan metabolism	Indolepyruvate ferredoxin oxidoreductase[EC:1.2.7.8]	K04090	IOR	Indole-3-acetic acid (IAA) biosynthesis
	Tryptophan metabolism	Amidase [EC:3.5.1.4]	K01426	amiE	Indole-3-acetic acid (IAA) biosynthesis
	Tryptophan metabolism	Aldehyde dehydrogenase [EC:1.2.1.3]	K00128	ALDH	Indole-3-acetic acid (IAA) biosynthesis
	Tryptophan metabolism	Nitrilase [EC:3.5.5.1]	K01501	acetonitrilase	Indole-3-acetic acid (IAA) biosynthesis
	Tryptophan metabolism	Aliphatic nitrilase [EC:3.5.5.7]	K01502		Indole-3-acetic acid (IAA) biosynthesis
	Tryptophan metabolism	Tryptophan 2,3-dioxygenase [EC:1.13.11.11]	K00453	kynA	Indole-3-acetic acid (IAA) biosynthesis
	Tryptophan metabolism	Tryptophan 2-monooxygenase [EC:1.13.12.3]	K00466	iaaM	Indole-3-acetic acid (IAA) biosynthesis
	Tryptophan biosynthesis	Anthranilate synthase component II [EC:4.1.3.27]	K01658	trpG	Indole-3-acetic acid (IAA) biosynthesis
	Tryptophan biosynthesis	Anthranilate phosphoribosyltransferase [EC:2.4.2.18]	K00766	trpD	Indole-3-acetic acid (IAA) biosynthesis
	Tryptophan biosynthesis	Phosphoribosylanthranilate isomerase [EC:5.3.1.24]	K01817	trpF	Indole-3-acetic acid (IAA) biosynthesis
	Tryptophan biosynthesis	Indole-3-glycerol phosphate synthase [EC:4.1.1.48]	K01609	trpC	Indole-3-acetic acid (IAA) biosynthesis
	Tryptophan biosynthesis	Tryptophan synthase alpha chain [EC:4.2.1.20]	K01695	trpA	Indole-3-acetic acid (IAA) biosynthesis
	Tryptophan biosynthesis	Tryptophan synthase beta chain [EC:4.2.1.20]	K01696	trpB	Indole-3-acetic acid (IAA) biosynthesis
	Tryptophan biosynthesis	Anthranilate synthase component I [EC:4.1.3.27]	K01657	trpE	Indole-3-acetic acid (IAA) biosynthesis
	Tryptophan metabolism	Enoyl-coa hydratase [EC:4.2.1.17]	K01692	paaF, echA	Indole-3-acetic acid (IAA) biosynthesis
	Tryptophan metabolism	Indolepyruvate ferredoxin oxidoreductase, alpha subunit [EC:1.2.7.8]	K00179	iorA	Indole-3-acetic acid (IAA) biosynthesis
	Tryptophan metabolism	Indolepyruvate ferredoxin oxidoreductase, beta subunit [EC:1.2.7.8]	K00180	iorB	Indole-3-acetic acid (IAA) biosynthesis
	Tryptophan metabolism	Tryptophanase [EC:4.1.99.1]	K01667	tnaA	Indole-3-acetic acid (IAA) biosynthesis
Siderophore Production	Biosynthesis of siderophore group nonribosomal peptides	Enterobactin synthetase component F [EC:6.3.2.14]	K02364	entF	Siderophore Production
	ABC transporters	Mitochondrial ABC transporter ATM	K05663	ABC.ATM	Siderophore Production
	Porphyrin and chlorophyll metabolism	Ferrochelatase [EC:4.99.1.1]	K01772	hemH, FECH	Siderophore Production
	Two-component system	Membrane fusion protein	K07799	mdtA	Siderophore Production
	ABC transporters	Putative pyoverdin transport system ATP-binding/permease protein	K06160	pvdE	Siderophore Production
	ABC transporters	Putative ABC-type cobalamin/Fe3+-siderophores transport system, atpase component	K02013	ABC.FEV.A	Siderophore Production
	Ectoine biosynthesis	Diaminobutyrate-2-oxoglutarate transaminase [EC:2.6.1.76]	K00836	ectB, dat	Siderophore Production
	ABC transporters	ABC-type Fe3+-siderophore transport system, periplasmic iron-binding component	K02016	ABC.FEV.S	Siderophore Production
	ABC transporters	ABC-type Fe3+-siderophore transport system, permease component	K02015	ABC.FEV.P	Siderophore Production
	Biosynthesis of siderophore group nonribosomal peptides	Enterobactin synthetase component F	K02364	entF	Siderophore Production
	Biosynthesis of siderophore group nonribosomal peptides	Menaquinone-specific isochorismate synthase [EC:5.4.4.2]	K02552	menF	Siderophore Production
Acetoin and 2, 3-butanediol synthesis	Butanoate metabolism	Acetolactate synthase I/II/III large subunit [EC:2.2.1.6]	K01652	E2.2.1.6L, ilvB, ilvG, ilvI	Acetoin and 2, 3-butanediol synthesis
	Butanoate metabolism	Acetolactate synthase I/III small subunit [EC:2.2.1.6]	K01653	E2.2.1.6S, ilvH, ilvN	Acetoin and 2, 3-butanediol synthesis
	Tyrosine metabolism	S-(hydroxymethyl)glutathione dehydrogenase [EC:1.1.1.284]	K00121	frmA, ADH5, adhC	Acetoin and 2, 3-butanediol synthesis
	Tyrosine metabolism	Alcohol dehydrogenase [EC:1.1.1.1]	K00001	E1.1.1.1, adh	Acetoin and 2, 3-butanediol synthesis
	Butanoate metabolism	Diacetyl reductase [EC:1.1.1.- 1.1.1.76 1.1.1.304]	K03366	butA, budC	Acetoin and 2, 3-butanediol synthesis
	Pyruvate metabolism	Pyruvate dehydrogenase (quinone) [EC:1.2.5.1]	K00156	poxB	Acetoin and 2, 3-butanediol synthesis
	Pyruvate metabolism	Pyruvate dehydrogenase E1 component alpha subunit [EC:1.2.4.1]	K00161	PDHA, pdhA	Acetoin and 2, 3-butanediol synthesis
	Pyruvate metabolism	Pyruvate dehydrogenase E1 component beta subunit [EC:1.2.4.1]	K00162	PDHB, pdhB	Acetoin and 2, 3-butanediol synthesis
	Butanoate metabolism	Acetolactate synthase I/III small subunit [EC:2.2.1.6]	K01653	E2.2.1.6S, ilvH, ilvN	Acetoin and 2, 3-butanediol synthesis
	Pyruvate metabolism	Dihydrolipoamide dehydrogenase of acetoin dehydrogenase [EC:2.3.1.12]	K00382	DLD, lpd, pdhD	Acetoin and 2, 3-butanediol synthesis
	Pyruvate metabolism	2-oxoglutarate/2-oxoacid ferredoxin oxidoreductase subunit alpha [EC:1.2.7.3 1.2.7.11]	K00174	korA, oorA, oforA	Acetoin and 2, 3-butanediol synthesis
	Pyruvate metabolism	Pyruvate,orthophosphate dikinase [EC:2.7.9.1]	K01006	ppdK	Acetoin and 2, 3-butanediol synthesis
	Pyruvate metabolism	Pyruvate, water dikinase [EC:2.7.9.2]	K01007	pps, ppsA	Acetoin and 2, 3-butanediol synthesis
	Pyruvate metabolism	Pyruvate oxidase [EC:1.2.3.3]	K00158	E1.2.3.3, poxL	Acetoin and 2, 3-butanediol synthesis
	Pyruvate metabolism	Pyruvate kinase [EC:2.7.1.40]	K00873	PK, pyk;	Acetoin and 2, 3-butanediol synthesis
	Pyruvate metabolism	Pyruvate formate lyase activating enzyme [EC:1.97.1.4]	K04069	pflA, pflC, pflE	Acetoin and 2, 3-butanediol synthesis
	Pyruvate metabolism	Pyruvate dehydrogenase E2 component (dihydrolipoamide acetyltransferase) [EC:2.3.1.12]	K00627	DLAT, aceF, pdhC	Acetoin and 2, 3-butanediol synthesis
	Pyruvate metabolism	Pyruvate dehydrogenase E1 component subunit beta [EC:1.2.4.1]	K00162	PDHB, pdhB	Acetoin and 2, 3-butanediol synthesis
	Pyruvate metabolism	Pyruvate dehydrogenase E1 component subunit alpha [EC:1.2.4.1]	K00161	PDHA, pdhA	Acetoin and 2, 3-butanediol synthesis
	Pyruvate metabolism	Pyruvate dehydrogenase E1 component [EC:1.2.4.1]	K00163	aceE	Acetoin and 2, 3-butanediol synthesis
	Pyruvate metabolism	Pyruvate carboxylase subunit B [EC:6.4.1.1]	K01960	pycB	Acetoin and 2, 3-butanediol synthesis
	Pyruvate metabolism	Pyruvate carboxylase [EC:6.4.1.1]	K01958	PC, pyc	Acetoin and 2, 3-butanediol synthesis
	Pyruvate metabolism	Pyruvate dehydrogenase E2 component [EC:2.3.1.12]	K00627	DLAT, aceF, pdhC	Acetoin and 2, 3-butanediol synthesis
	Butanoate metabolism	3-oxoacid coa-transferase [EC:2.8.3.5]	K01027	OXCT	Acetoin and 2, 3-butanediol synthesis
	Butanoate metabolism	3-oxoacid coa-transferase subunit A [EC:2.8.3.5]	K01028	E2.8.3.5A, scoA	Acetoin and 2, 3-butanediol synthesis
	Butanoate metabolism	Acetoacetyl-coa synthetase [EC:6.2.1.16]	K01907	AACS, acsA	Acetoin and 2, 3-butanediol synthesis
	Butanoate metabolism	Acetoacetyl-coa reductase [EC:1.1.1.36]	K00023	phbB	Acetoin and 2, 3-butanediol synthesis
	Pyruvate metabolism	Acetate kinase [EC:2.7.2.1]	K00925	ackA	Acetoin and 2, 3-butanediol synthesis
	Butanoate metabolism	Acetate coa/acetoacetate coa-transferase alpha subunit [EC:2.8.3.8 2.8.3.9]	K01034	atoD	Acetoin and 2, 3-butanediol synthesis
	Butanoate metabolism	Acetaldehyde dehydrogenase [EC:1.2.1.10]	K04073	mhpF	Acetoin and 2, 3-butanediol synthesis
	Butanoate metabolism	Acetaldehyde dehydrogenase [EC:1.2.1.10 1.1.1.1]	K04072	adhE	Acetoin and 2, 3-butanediol synthesis
	Butanoate metabolism	4-aminobutyrate aminotransferase [EC:2.6.1.19]	K07250	gabT	Acetoin and 2, 3-butanediol synthesis
	Pyruvate metabolism	Lactoylglutathione lyase [EC:4.4.1.5]	K01759	GLO1, gloA	Acetoin and 2, 3-butanediol synthesis
Antimicrobial compounds	Folate biosynthesis	Para-aminobenzoate synthetase / 4-amino-4-deoxychorismate lyase [EC:2.6.1.85 4.1.3.38]	K03342	pabBC	Antimicrobial compounds
	Folate biosynthesis	4-amino-4-deoxychorismate lyase [EC:4.1.3.38]	K02619	pabC	Antimicrobial compounds
	Amino sugar and nucleotide sugar metabolism	Chitinase [EC:3.2.1.14]	K01183	E3.2.1.14	Antimicrobial compounds
	Nicotinate and nicotinamide metabolism	Succinate-semialdehyde dehydrogenase [EC:1.2.1.16 1.2.1.79 1.2.1.20]	K00135	gabD	Antimicrobial compounds
	Phenazine biosynthesis	Trans-2,3-dihydro-3-hydroxyanthranilate isomerase [EC:5.3.3.17]	K06998	phzF	Antimicrobial compounds
	Ubiquinone and other terpenoid-quinone biosynthesis	Chorismate--pyruvate lyase [EC:4.1.3.40]	K03181	ubiC	Antimicrobial compounds
	Propanoate metabolism	4-aminobutyrate aminotransferase [EC:2.6.1.19 2.6.1.22]	K07250	gabT	Antimicrobial compounds
	Benzoate degradation	P-hydroxybenzoate 3-monooxygenase [EC:1.14.13.2]	K00481	pobA	Antimicrobial compounds
	Aminobenzoate degradation	Benzoylformate decarboxylase [EC:4.1.1.7]	K01576	mdlC	Antimicrobial compounds
Nitrogen cycle	Nitrogen metabolism	Glutamate dehydrogenase [EC:1.4.1.2]	K00260	gudB, rocG	Nitrogen cycle
	Nitrogen metabolism	Nitrous-oxide reductase [EC:1.7.2.4]	K00376	nosZ;	Nitrogen cycle
	Nitrogen metabolism	Nitrous oxidase accessory protein	K07218	nosD	Nitrogen cycle
	Nitrogen metabolism	Nitronate monooxygenase [EC:1.13.12.16]	K00459	ncd2, npd	Nitrogen cycle
	Nitrogen metabolism	Nitrite reductase (NO-forming) [EC:1.7.2.1]	K00368	nirK	Nitrogen cycle
	Nitrogen metabolism	Nitrite reductase (NAD(P)H) large subunit [EC:1.7.1.4]	K00362	nirB	Nitrogen cycle
	Nitrogen metabolism	Nitrilase [EC:3.5.5.1]	K01501	E3.5.5.1	Nitrogen cycle
	Nitrogen metabolism	Nitric oxide reductase, cytochrome b-containing subunit I [EC:1.7.2.5]	K04561	norB	Nitrogen cycle
	Nitrogen metabolism	Nitric oxide reductase norq protein	K04748	norQ	Nitrogen cycle
	Nitrogen metabolism	Nitrate reductase catalytic subunit [EC:1.7.99.4]	K00372	nasA	Nitrogen cycle
	Nitrogen metabolism	Nitrate reductase 1, beta subunit [EC:1.7.99.4]	K00371	narH, narY, nxrB	Nitrogen cycle
	Nitrogen metabolism	Nitrate reductase 1, alpha subunit [EC:1.7.99.4]	K00370	narG, narZ, nxrA	Nitrogen cycle
	Nitrogen metabolism	NAD+ synthase [EC:6.3.1.5]	K01916	nadE;	Nitrogen cycle
	Nitrogen metabolism	Glutamine synthetase [EC:6.3.1.2]	K01915	glnA, GLUL	Nitrogen cycle
	Nitrogen metabolism	Glutamate synthase (NADPH/NADH) small chain [EC:1.4.1.13 1.4.1.14]	K00266	gltD	Nitrogen cycle
	Nitrogen metabolism	Glutamate synthase (NADPH/NADH) large chain [EC:1.4.1.13 1.4.1.14]	K00265	gltB	Nitrogen cycle
	Nitrogen metabolism	Glutamate synthase (ferredoxin) [EC:1.4.7.1]	K00284	E1.4.7.1	Nitrogen cycle
	Nitrogen metabolism	Glutamate dehydrogenase (NAD(P)+) [EC:1.4.1.3]	K00261	GLUD1_2, gdhA	Nitrogen cycle
	Nitrogen metabolism	Formamidase [EC:3.5.1.49]	K01455	E3.5.1.49	Nitrogen cycle
	Nitrogen metabolism	Ferredoxin-nitrite reductase [EC:1.7.7.1]	K00366	nirA	Nitrogen cycle
	Nitrogen metabolism	Carbonic anhydrase [EC:4.2.1.1]	K01673	cynT, can	Nitrogen cycle
	Nitrogen metabolism	Carbamate kinase [EC:2.7.2.2]	K00926	arcC	Nitrogen cycle
	Nitrogen fixation	Nif-specific regulatory protein	K02584	nifA	Nitrogen cycle
	Nitrogen fixation	nitrogen fixation protein NifB	K02585	nifB	Nitrogen cycle
	Nitrogen fixation	Nitrogenase molybdenum-iron protein alpha chain [EC:1.18.6.1]	K02586	nifD	Nitrogen cycle
	Nitrogen fixation	Nitrogenase molybdenum-cofactor synthesis protein NifE	K02587	nifE	Nitrogen cycle
	Nitrogen fixation	Nitrogenase iron protein NifH [EC:1.18.6.1]	K02588	nifH	Nitrogen cycle
	Nitrogen fixation	Nitrogen regulatory protein PII 1	K02589	nifHD1	Nitrogen cycle
	Nitrogen fixation	Nitrogen regulatory protein PII 2	K02590	nifHD2	Nitrogen cycle
	Nitrogen fixation	Nitrogenase molybdenum-iron protein beta chain [EC:1.18.6.1]	K02591	nifK	Nitrogen cycle
	Nitrogen fixation	Nitrogenase molybdenum-iron protein NifN	K02592	nifN	Nitrogen cycle
	Nitrogen fixation	Nitrogen fixation protein NifT	K02593	nifT	Nitrogen cycle
	Nitrogen fixation	Nitrogenase-stabilizing/protective protein	K02595	nifW	Nitrogen cycle
	Nitrogen fixation	Nitrogen fixation protein NifX	K02596	nifX	Nitrogen cycle
	Nitrogen fixation	Nitrogen fixation protein NifZ	K02597	nifZ	Nitrogen cycle
	Nitrogen fixation	Nitrogen fixation protein NifU	K04488	nifU	Nitrogen cycle
	Nitrogen fixation	Nitrogen fixation protein NifQ	K15790	nifQ	Nitrogen cycle
Phosphate solubilization		Pyrroloquinoline quinone biosynthesis protein B	K06136	pqqB	Phosphate solubilization
		Pyrroloquinoline-quinone synthase [EC:1.3.3.11]	K06137	pqqC	Phosphate solubilization
		Pyrroloquinoline quinone biosynthesis protein D	K06138	pqqD	Phosphate solubilization
		Pyrroloquinoline quinone biosynthesis protein E	K06139	pqqE	Phosphate solubilization
	Pentose phosphate pathway	Quinoprotein glucose dehydrogenase [EC:1.1.5.2]	K00117	gcd	Phosphate solubilization
	Pentose phosphate pathway	Glucose-6-phosphate 1-dehydrogenase [EC:1.1.1.49 1.1.1.363]	K00036	G6PD, zwf	Phosphate solubilization
	Phosphate transport system	Phosphate transport system ATP-binding protein [EC:3.6.3.27]	K02036	pstB	Phosphate solubilization
	Phosphate transport system	Phosphate transport system permease protein	K02037	pstC	Phosphate solubilization
	Phosphate transport system	Phosphate transport system permease protein	K02038	pstA	Phosphate solubilization
	Pentose phosphate pathway	6-phosphogluconate dehydrogenase [EC:1.1.1.44]	K00033	PGD, gnd, gntZ	Phosphate solubilization
	Pentose phosphate pathway	Phosphogluconate dehydratase [EC:4.2.1.12]	K01690	edd	Phosphate solubilization
	Thiamine metabolism	Acid phosphatase [EC:3.1.3.2]	K01078	PHO	Phosphate solubilization
	Phosphotransferase system	Phosphotransferase system, enzyme I, ptsi [EC:2.7.3.9]	K08483	PTS-EI.PTSI, ptsI	Phosphate solubilization
	Glycine, serine and threonine metabolism	Phosphoserine phosphatase [EC:3.1.3.3]	K01079	serB, PSPH	Phosphate solubilization
	Glycine, serine and threonine metabolism	Phosphoserine aminotransferase [EC:2.6.1.52]	K00831	serC, PSAT1	Phosphate solubilization
	Pantothenate and coa biosynthesis	Phosphopantothenoylcysteine decarboxylase / phosphopantothenate-cysteine ligase [EC:4.1.1.36 6.3.2.5]	K13038	coaBC, dfp	Phosphate solubilization
Sulfur metabolism	Sulfur metabolism	Adenylylsulfate kinase [EC:2.7.1.25]	K00860	cysC	Sulfur metabolism
	Sulfur metabolism	Sulfite reductase [EC:1.8.1.2]	K00380	cysJ	Sulfur metabolism
	Sulfur metabolism	Sulfite reductase (NADPH) hemoprotein beta-component [EC:1.8.1.2]	K00381	cysI	Sulfur metabolism
	Sulfur metabolism	Sulfite dehydrogenase [EC:1.8.2.1]	K05301	E1.8.2.1	Sulfur metabolism
	Sulfur metabolism	Sulfate-transporting atpase [EC:3.6.3.25]	K06020	E3.6.3.25	Sulfur metabolism
	Sulfur metabolism	Sulfate transport system substrate-binding protein	K02048	cysP, sbp	Sulfur metabolism
	Sulfur metabolism	Sulfate transport system permease protein	K02046	cysU	Sulfur metabolism
	Sulfur metabolism	Sulfate transport system permease protein	K02047	cysW	Sulfur metabolism
	Sulfur metabolism	Sulfate transport system ATP-binding protein [EC:3.6.3.25]	K02045	cysA	Sulfur metabolism
	Sulfur metabolism	Sulfate permease, sulp family	K03321	TC.SULP	Sulfur metabolism
	Sulfur metabolism	Sulfate adenylyltransferase subunit 2 [EC:2.7.7.4]	K00957	cysD	Sulfur metabolism
	Sulfur metabolism	Sulfate adenylyltransferase subunit 1 [EC:2.7.7.4]	K00956	cysN	Sulfur metabolism
	Sulfur metabolism	Sulfate adenylyltransferase subunit 2 [EC:2.7.7.4]	K00957	cysD	Sulfur metabolism
	Sulfur metabolism	1-aminocyclopropane-1-carboxylate deaminase [EC:3.5.99.7]	K00640	cysE	Sulfur metabolism
	Sulfur metabolism	Phosphoadenosine phosphosulfate reductase [EC:1.8.4.8]	K00390	cysH	Sulfur metabolism
	Sulfur metabolism	Homoserine O-succinyltransferase [EC:2.3.1.46]	K00651	metA	Sulfur metabolism
	Sulfur metabolism	Cysteine synthase B [EC:2.5.1.47]	K12339	cysM	Sulfur metabolism
	Sulfur metabolism	Cysteine synthase A [EC:2.5.1.47]	K01738	cysK	Sulfur metabolism
	Sulfur metabolism	Cystathionine gamma-synthase [EC:2.5.1.48]	K01739	metB	Sulfur metabolism
	Sulfur metabolism	Bifunctional enzyme cysn/cysc [EC:2.7.7.4 2.7.1.25]	K00955	cysNC	Sulfur metabolism
	Sulfur metabolism	Adenylylsulfate kinase [EC:2.7.1.25]	K00860	cysC	Sulfur metabolism
Resistance to oxidative stress		Putative redox protein	K07397	yhfA	Resistance to oxidative stress
		Superoxide dismutase, Fe-Mn family [EC:1.15.1.1]	K04654	hypD	Resistance to oxidative stress
		Superoxide dismutase, Cu-Zn family [EC:1.15.1.1]	K04655	hypE	Resistance to oxidative stress
	Peroxisome	Catalase [EC:1.11.1.6]	K03781	katE, CAT, catB, srpA	Resistance to oxidative stress
		Peroxide stress regulator	K09825	perR	Resistance to oxidative stress
		Ferric uptake regulation protein	K03711	fur	Resistance to oxidative stress
	Pyruvate metabolism	Hydroxyacylglutathione hydrolase [EC:3.1.2.6]	K01069	E3.1.2.6, gloB	Resistance to oxidative stress
	Nicotinate and nicotinamide metabolism	Nicotinate phosphoribosyltransferase [EC:6.3.4.21]	K00763	pncB, NAPRT1	Resistance to oxidative stress
		Putative iron-dependent peroxidase	K07223		Resistance to oxidative stress
	Glutathione metabolism	Glutathione peroxidase [EC:1.11.1.9]	K00432	gpx	Resistance to oxidative stress
	Tryptophan metabolism	Catalase-peroxidase [EC:1.11.1.21]	K03782	katG	Resistance to oxidative stress
		Thioredoxin-dependent thiol peroxidase [EC:1.11.1.15]	K03564	BCP, PRXQ, DOT5	Resistance to oxidative stress
		Thiol peroxidase [EC:1.11.1.15]	K11065	tpx	Resistance to oxidative stress
	Peroxisom	Superoxide dismutase [EC:1.15.1.1]	K04564	SOD2	Resistance to oxidative stress
		GSH-dependent disulfide-bond oxidoreductase [EC:1.8.4.-]	K11209	yghU, yfcG	Resistance to oxidative stress
	Glutathione metabolism	Glutathione S-transferase [EC:2.5.1.18]	K00799	GST, gst	Resistance to oxidative stress
		Putative thiol - alkyl hydroperoxide reductase [EC:1.11.1.15]	K03386	PRDX2_4, ahpC	Resistance to oxidative stress
		Alkyl hydroperoxide reductase subunit F [EC:1.6.4.-]	K03387	ahpF	Resistance to oxidative stress

## Sheet: S4
Table S4. The normalized abundance of differential genes at KEGG KO level across different treatments.
KO	CK1	CK2	CK3	F1000-1	F1000-2	F1000-3	500-1	500-2	500-3	1500-1	1500-2	1500-3	2500-1	2500-2	2500-3
K01658	48.047	54.5985	57.35	62.7275	54.9426	61.1953	57.6801	50.1967	60.757	63.6746	65.2949	59.0586	63.991	65.2072	64.0019
K00766	60.6912	66.7957	71.97	77.0376	75.2725	78.8747	71.6805	66.776	76.2268	74.511	70.8019	72.3227	70.1323	76.1037	66.2881
K01817	59.7647	60.6841	66.618	70.2777	73.8094	66.4216	70.8075	66.1364	74.4073	65.1883	68.0402	72.6269	77.5262	77.7657	69.2746
K01692	137.205	150.766	154.694	170.615	173.167	170.566	145.797	129.084	162.831	152.144	147.113	154.59	166.156	169.382	155.368
K02013	47.4609	53.3349	53.0316	35.4329	34.6483	32.7311	40.0851	41.8261	45.3039	54.1941	50.1891	53.5495	43.2375	43.4625	37.1993
K02015	30.7924	38.0946	31.6961	21.2948	23.2293	22.4424	29.8348	27.0723	29.5403	27.4948	23.963	30.1141	26.2583	27.2969	22.8442
K02552	6.17129	8.21954	5.44675	0.108283	0.111971	0	3.85527	3.66623	4.21893	4.18638	2.99186	4.61051	1.70591	1.62687	0.664122
K01653	102.481	112.649	98.7727	79.0566	89.1008	85.2422	88.4603	80.8582	109.663	98.1103	93.5529	104.035	88.9402	97.7584	85.8639
K00156	61.1902	68.8065	82.886	90.6408	95.3022	92.9236	81.8252	73.6227	81.723	82.5235	77.3653	84.6317	78.8997	81.8398	77.7188
K00161	59.6237	69.199	76.2313	83.3768	83.2945	83.1688	72.7328	72.8408	78.5234	76.6195	72.3531	79.1579	78.4614	79.8664	74.9281
K00174	42.0874	49.6045	64.9356	77.5533	74.3693	71.7267	60.2174	57.0463	61.0683	60.2927	61.9362	62.3776	69.4923	69.4177	68.1425
K01007	28.2435	32.5787	29.8793	29.371	30.2719	27.8132	27.8296	28.0167	27.7424	31.7624	26.6556	28.213	24.3865	25.3781	21.1602
K04069	28.7514	33.9356	29.6085	20.4171	22.7433	23.2622	27.6568	25.0463	30.1698	28.8344	29.046	31.8931	24.8513	27.8917	24.8783
K01028	69.5248	74.7592	83.3032	92.6808	92.7409	96.3489	75.3242	73.0239	85.4225	79.5898	77.7771	83.3686	83.4502	85.5467	73.8962
K00023	50.9813	62.2689	71.2779	86.2704	81.8911	88.6592	60.3665	61.3528	69.0457	66.5571	76.3075	69.7372	79.9593	82.0818	73.8264
K02619	14.4966	14.3931	11.1179	3.46859	2.40484	3.4237	13.7086	11.7467	12.3825	12.5805	7.39238	10.0781	5.44626	5.67287	4.41469
K01183	26.7114	31.314	28.3637	23.376	22.6112	23.2254	28.1569	26.3221	26.8796	27.3375	23.5959	24.3991	23.9427	25.5683	22.9992
K06998	41.851	50.6055	55.2083	59.5546	62.9195	63.4369	51.1522	42.3326	55.1375	55.6203	53.3261	54.8851	58.0774	58.5373	57.5753
K03181	14.7536	16.1918	12.8081	5.78696	5.66162	6.13969	12.4114	11.1828	15.5171	9.41936	9.96203	11.0595	8.30102	6.05999	3.48054
K00459	74.0986	82.8677	73.9081	100.635	91.107	98.9647	75.9754	71.0305	82.0825	76.9663	75.4703	81.8348	77.9077	84.7797	72.1772
K00362	24.2164	28.7726	22.993	16.0486	15.6817	16.0225	23.4064	20.79	21.2354	25.5193	19.3165	20.6148	13.6923	16.2131	10.9873
K04561	28.1867	31.2805	34.3588	42.7198	46.0439	47.0709	36.9829	35.2002	35.6183	38.23	38.8712	37.774	38.0749	39.1143	38.1863
K00371	26.5432	30.7581	36.0293	43.2882	42.0252	41.2674	36.0098	33.7137	34.9772	35.3302	37.8654	36.3638	38.1515	38.3161	35.8693
K00265	25.3782	30.0658	26.0714	20.6725	21.5533	19.8791	27.6992	25.8948	26.6405	28.474	23.852	26.1135	19.9456	21.6261	18.1956
K01673	111.452	117.614	123.318	134.382	139.646	132.846	126.169	117.614	138.901	133.212	128.912	128.305	126.456	127.179	128.834
K06136	8.25652	6.5475	7.98131	7.94947	6.31289	6.78513	10.1417	8.86586	10.6649	6.03453	7.8716	8.96619	6.43138	5.77918	4.09841
K06137	21.4976	26.143	26.7715	36.4037	33.576	31.6525	27.732	30.6786	32.1261	28.5804	28.4283	29.9875	30.0475	27.188	22.3649
K00117	47.9899	52.3922	58.9728	65.933	65.632	65.7391	59.1706	57.2914	59.2823	59.8327	57.6835	58.0057	58.9647	61.2551	59.7077
K02036	97.7375	105.287	115.5	126.078	125.745	129.121	114.671	105.058	118.027	112.084	116.732	123.05	116.898	116.967	116.919
K13038	69.1912	78.0133	84.9052	89.2133	90.0884	91.1982	80.7777	77.7773	80.6811	81.4414	83.2022	82.5784	83.9201	84.8594	77.0168
K00860	26.6545	34.4838	38.398	46.1043	46.9965	42.4036	29.6613	33.3146	39.9201	38.9107	39.1203	37.0453	36.4988	32.0919	37.3615
K02048	9.34727	9.36084	7.67889	1.56915	1.89815	1.75642	8.31094	7.98275	7.63392	5.80526	5.15129	7.35555	4.00267	4.1242	2.9094
K02045	18.367	20.8735	19.8531	18.8754	16.5564	17.299	18.4475	18.9833	18.6798	17.0041	15.8597	17.3861	15.1666	15.948	11.8953
K03321	49.7375	59.2765	48.0844	21.8962	22.8223	21.7067	47.4791	47.2304	47.8119	54.0511	41.3081	46.8963	38.2484	37.3766	30.1231
K00955	23.7798	27.0161	32.7393	38.1722	37.9958	38.8883	31.2794	30.9979	33.0442	28.9248	29.7385	29.6762	32.1583	34.4803	27.248
K03781	32.2123	36.0764	29.179	13.5619	14.0009	12.6566	30.6977	30.1007	27.3649	26.9939	21.3648	25.6228	17.562	18.6994	14.9351
K09825	13.7113	16.3186	24.34	31.2573	28.1013	27.8291	20.4121	19.3727	28.3827	21.5935	26.9425	24.3961	30.3758	28.1425	39.9029
K07223	14.5982	16.9935	12.434	10.3402	9.80172	11.8232	11.5293	11.4824	13.9543	11.9705	10.4739	12.8021	7.7029	8.68772	7.17335
K00432	73.9084	90.114	64.8293	46.3496	47.0369	46.5994	68.9043	76.1016	76.8214	70.6436	58.4276	62.6289	53.7394	59.9378	51.7277
K03564	202.051	238.632	265.669	293.171	292.633	300.901	237.716	229.023	296.259	251.166	269.449	255.514	278.829	274.24	277.349
K11065	20.9373	23.9523	20.4591	13.2047	16.0998	14.4994	21.5761	18.2317	21.2797	22.1092	19.4858	22.9136	18.8013	16.3569	14.5543
K11209	72.9047	80.0368	84.3091	96.4747	101.034	102.522	76.7593	76.8504	82.4487	83.6355	83.6518	82.2069	86.5048	84.9079	82.5
K00799	392.465	432.459	460.662	586.39	570.745	586.929	420.437	404.553	486.335	413.753	434.112	440.784	455.932	472.782	430.521
K03386	17.2844	20.9638	16.6469	10.7098	9.41273	8.30614	15.906	14.3162	18.3452	14.6712	14.5018	16.4064	15.2256	14.6676	11.6984

## Sheet: S5
Table S5. The differential genes that were up- or down- enriched in different treatments compared with CK.
Control	Treatments	Enrich status	KO ID
CK	500	up	K06136
CK	500	down	K02552, K02013
CK	1500	up	K04561, K01673, K02364, K01658, K02037
CK	1500	down	K02552, K02048, K03181, K03781, K02045
CK	2500	up	K09825, K04561, K01658, K01817, K01673
CK	2500	down	K02552, K02619, K03181, K02048, K03387, K03781, K07223, K00362, K08483, K03321, K00956, K02045, K00265,K02015, K11065, K01007, K02013, K01183
CK	F1000	up	K09825, K04561, K00174, K00023, K00955, K06137, K00860, K00799, K00371, K00156, K11209, K00459, K06998, K03564, K00117, K01028, K00161, K02036, K13038, K01692, K00766, K01673
CK	F1000	down	K02552, K02048, K02619, K03181, K03781, K03321, K03386, K00432, K00362, K08483, K02015, K02013, K11065, K04069, K00265, K01653
Partial least squares discriminant analysis (PLS-DA) was conducted on the Omicshare platform (P＜0.05). Variable important in projection (VIP) value was 1. The fold change was set to 1.
